# Supplementary material for: The combination of NDUFS1 with CD4+ T cell infiltration predicts favorable prognosis in kidney renal clear cell carcinoma
Source: Front Cell Dev Biol. 2023 Jul 4;11:1168462. doi: 10.3389/fcell.2023.1168462 (PMC10352660; doi:10.3389/fcell.2023.1168462)
Supplement: Supplementary file 1 [file Presentation1.ZIP]

Archive with 6 entries (6 files):
- supplementary figures/Figure S1.jpg
- supplementary figures/Figure S2.jpg
- supplementary figures/Figure S3.jpg
- supplementary figures/Figure S4.jpg
- supplementary figures/Figure S5.jpg
- supplementary figures/Figure S6.jpg
